# Supplementary material for: High Culturable Bacterial Diversity From a European Desert: The Tabernas Desert
Source: Front Microbiol. 2021 Jan 8;11:583120. doi: 10.3389/fmicb.2020.583120 (PMC7821382; doi:10.3389/fmicb.2020.583120)
Supplement: Supplementary file 2 [file Table_1.XLSX]

## Sheet: Sheet1
Strain	Closest relative	Accession number	16S rRNA similarity (%)	Origin
T1	Kocuria sp. MI-46a	DQ180950.1	99.54	Kartchner Caverns, Arizona
T2	Uncultured bacterium gene for 16S rNA, clone PEKCLN052	LC026857.1	99.33	Aerosol
T3	Arthrobacter agilis strain GE2	MT749783.1	99.56	Deteriorated Lede stone with gypsum crust
T4	Microbacteriaceae bacterium strain 13S1-3	MH287062.1	99	NA
T6	Alpha proteobacterium P12	FM211707.1	98.54	NA
T7	Arthrobacter sp. AA25	DQ224399.1	100	Radionuclide- and metal-contaminated subsurface soils
T8	Nocardioides sp. Strain zg-1308T	MT002689.1	99.52	Respiratory tract of Marmot
T9	Uncultured Balneimonas sp. clone NLS4.24	HQ397222.1	99.16	Soil
T10	Kocuria rosea strain ATCC 186	CP035103.1	99.25	NA
T11	Not identified
T12	Uncultured bacterium clone SY201307-17	KX508700.1	99.46	Rainwater
T13	Kineococcus-like bacterium AS3381	AF060691.1	98.3	Mojave Desert
T14	Uncultured bacterium clone NTS003Fastc5_10758	JQ377241.2	98.71	FACE soil sample
T15	Uncultured bacterium clone 12A-9	DQ906897.1	99.72	Subsurface soil, Oman
T16	Roseomonas gilardii strain E9464	AY150051.1	94.71
T17	Arthrobacter agilis strain TP-Snow-C64	KC986994.1	97.62	Snowpack from the Tibetan Plateau, China
T18	Belnapia moabensis strain TF4	KC503663.1	98.8	Tibet soil
T20	Kocuria dechangensis strain NEAU-ST5-33	NR_137239.1	98.71	Saline and alkaline soils
T22	Streptomyces sp. strain D15	MT450477.1	99.56	NA
T23	Uncultured bacterium clone SY201307-28	KX508711.1	99.22	Rainwater
T26	Lentzea sp. ML457-mF8	AB838595.1	99.77	Soil
T27	Arthrobacter agilis strain y5	JF309339.1	100	Soil sample from corn field
T28	Uncultured bacterium clone JSC7-58	DQ532203.1	99.49	Johnson Space Center, cleanroom
T29	Curtobacterium sp. DoB77	JQ359111.1	99.78	Endophytic of Dendrobium officinale
T30	Uncultured bacterium clone 12TCLN387	AB637313.1	98.97	Soil
T31	Herbiconiux sp. Strain YIM 130850	KX502894.1	100	Lichen
T32	Lentzea californiensis JCM 11305	LC214996.1	99.32	Soil
T34	Variovorax sp. Strain C1_RP_3	MT354026.1	100	NA
T35	Uncultured bacterium clone SY201307-28	KX508711.1	99.36	Rainwater
T36	Microvirga guangxiensis PDS_PXH_57	KY951358.1	100	PXH lake water
T37	Uncultured bacterium clone SY201307-28	KX508711.1	99.36	Rainwater
T39	Arthrobacter agilis strain TP-Snow-C64	KC986994.1	99.35	Snowpack from the Tibetan Plateau, China
T40	Uncultured bacterium clone TC1A_R_061	KC889229.1	99.52	Phyllosphere of Trichilia clausenii
T41	Not identified
T42	Uncultured bacterium clone SY201307-17	KX508700.1	99.79	Rainwater
T43	Uncultured bacterium clone EDW07B003_40	HM066514.1	97.96	Texas state well #DX 68-23-618
T44	Psychroglaciecola sp. strain Gl_Sw_6a_1	MG232359.1	99.65	Inner surface of termite's tapetum
T45	Mycolicibacterium arabiense JCM 18538	AP022593.1	99.55	NA
T46	Alpha proteobacterium BIWA07	LC217394.1	98.02	Surface water (Lake Biwa)
T47	Alpha proteobacterium P12	FM211707.1	98.33	NA
T48	Mycolicibacterium arabiense JCM 18538	AP022593.1	100	NA
T49	Kineococcus-like bacterium AS3380	AF060690.1	98.02	Mojave Desert
T50	Sphingomonas sp. GP0503	KF830230.1	99.74	Siziwang desert
T51	Uncultured bacterium clone NT54a10_20490	JQ378734.2	99.56	FACE soil sample
T52	Skermanella aerolata strain CB-282242	JX841089.1	99.33	Soil
T53	Kineosporia sp. CC-YMW-2	EU008824.1	98.59	Soil
T54	Arthrobacter sp. strain SLN-3	MK621196.1	99.77	Soil biocrust
T55	Kineococcus-like bacterium AS3381	AF060691.1	99	Mojave Desert
T56	Uncultured bacterium clone SY201307-17	KX508700.1	99.33	Rainwater
T57	Uncultured bacterium clone NT20f5_21705	JQ377141.2	97.07	FACE soil sample
T58	Uncultured Curtobacterium sp. clone Plot4-2F07	EU449556.1	98.88	Agricultural soil
T59	Staphylococcus pasteuri strain ZJH	MT071663.1	100	Fish pond
T61	Not identified
T62	Uncultured bacterium clone ncd1997a07c1	JF173498.1	100	Skin, volar forearm
T64	Arthrobacter sp. strain SLN-3	MK621196.1	99.32	Biocrust
T65	Nocardioides sp. Strain zg-1308T	MT002689.1	99.93	Respiratory tract of Marmot
T68	Uncultured bacterium clone NT20f5_21705	JQ377141.2	96.6	FACE soil sample
T71	Herbiconiux sp. Strain YIM 130850	KX502894.1	100	Lichen
T74	Arthrobacter agilis strain TP-Snow-C64	KC986994.1	99.56	Snowpack from the Tibetan Plateau, China
T75	Arthrobacter sp. strain SLN-3	MK621196.1	100	Biocrust
T76	Amycolatopsis magusensis strain KT2025	NR_109060.1	99.54	Soil
T77	Uncultured Belnapia sp. clone f2SD-45	JF832329.1	99.76	Mont Blanc snow with Saharan dust layer (dust event)
T78	Microbacterium sp. strain CB2015-224-DE_0511	MH512461.1	99.55	Skin of fire salamander
T79	Kineococcus-like bacterium AS3388	AF060671.1	100	Mojave Desert
T81	Herbiconiux sp. Strain YIM 130850	KX502894.1	99.78	Lichen
T83	Actinobacteria bacterium P1_50_5AA2	KT906993.1	99.57	Monterey Bay, Santa Cruz Wharf surface
T84	Unidentified microorganism clone xplvp148r2a2008	MG270734.1	99.78	Air
T85	Uncultured bacterium clone 12TCLN354	AB637280.1	99.59	Soil
T86	Arthrobacter agilis strain 234	EU730943.1	99.57	Water purifier
T87	Uncultured bacterium clone SY201307-17	KX508700.1	99.86	Rainwater
T88	Lysinimonas sp. LM-2018 strain zZDQ473536zZ	MG934577.1	97.76	Cattail root soil of a tailings
T89	Bacterium ZSGR24	KC577574.1	99.21	Snow pit drilled from Zangser Kangri
T90	Kineococcus-like bacterium AS3380	AF060690.1	98.32	Mojave Desert
T91	Uncultured bacterium clone 126	GU225974.1	99.58	Rape phyllosphere
T92	Actinoplanes sp. partial 16S rRNA gene, strain 19	AJ488563.1	98.97	Soil
T93	Lentzea violacea strain 173540	EU593726.1	100	Xinjiang
T94	Arthrobacter sp. strain J915	MN599067.1	100	NA
T95	Lentzea pudingi strain DHS C021	NR_159115.1	98.87	Weathered limestone sample in a karst area
T97	Uncultured bacterium clone NT20f5_21705	JQ377141.2	99.34	FACE soil sample
T99	Lentzea pudingi strain DHS C021	NR_159115.1	99.55	Limestone
T100	Uncultured bacterium clone ncm09g04c1	KF073781.1	99.07	Skin, nare
T102	Uncultured bacterium clone FL5Bd9_13612	JQ377694.2	99.34	FACE soil sample
T103	Not identified
T104	Roseomonas sp. ZSGR23	KC577573.1	98.73	Snow pit drilled from Zangser Kangri
T105	Arthrobacter sp. strain J915	MN599067.1	100	NA
T106	Uncultured bacterium clone SY201307-17	KX508700.1	99.933	Rainwater
T107	Methylobacterium sp. strain PP-WC-2A-150	MN596064.1	99.76	Phyllosphere of Arrhenatherum elatius
T108	Arthrobacter sp. MDT2-14	JX949673.2	99.93	Glacier
T109	Not identified
T110	Arthrobacter agilis strain y5	JF309339.1	99.84	Soil sample from corn field
T111	Umezawaea sp. strain Da 62-40.2	MN810952.1	99.63	Rhizosphere soil
T112	Arthrobacter agilis strain y24	KF306346.1	99.4	Ocean sediment
T113	Uncultured bacterium clone NT15h9_18090	JQ383812.2	99.75	FACE soil sample
T114	Arthrobacter sp. strain SLN-3	MK621196.1	99.66	Biocrust
T115	Arthrobacter sp. strain SLN-3	MK621196.1	99.73	Biocrust
T116	Uncultured bacterium clone NT42e11_17557	JQ384826.2	100	FACE soil sample
T117	Sphingomonas yunnanensis strain MJ4B-4B	KY412157.1	99.79	Surface of cave paintings
T119	Streptomyces vinaceus strain ATCC 27476	CP023692.1	100	Soil
T121	Uncultured bacterium clone 12TCLN372	AB637298.1	99.6	Soil
T123	Uncultured bacterium clone HL201306-56	KU515074.1	99.31	Rainwater
T125	Roseomonas nepalensis strain G-3-5	KX129819.1	98.6	Oil-contaminated soil
T126	Roseomonas sp. strain H01Y-146	MK493569.1	98.47	Algal culture
T127	Belnapia moabensis strain TF4	KC503663.1	98.95	Tibet soil
T128	Arthrobacter sp. LMR320	KU182826.1	99.08	Heavy metal multi-polluted soil
T129	Kribbella flavida strain DSM 17836	NR_074441.1	99.55	Soil from China
T130	Modestobacter sp. UAPS01112	KT936120.1	99.78	Rhizospheric, Cactus
T131	Not identified
T132	Uncultured bacterium clone MSD18_C12	JQ357616.1	99.76	Detritusphere of decomposing residue
T133	Microbacterium sp. TW109C	KJ716588.1	99.78	Gut of Coptotermes formosanus Shiraki
T135	Uncultured bacterium	LR639600.1	99.34	Wastewater treatment system
T136	Microbacterium sp. RI53	DQ530148.1	99.56	Soybean rhizosphere
T137	Uncultured bacterium clone SY201307-28	KX508711.1	99.44	Rainwater
T138	Actinobacteria bacterium P1_50_5AA2	KT906993.1	99.79	Monterey Bay, Santa Cruz Wharf surface water
T139	Sphingomonas sp. LK11	CP013916.1	98.08	Leaves of Tephrosia apollinea
T140	Bacterium strain MTL8-13	MH151304.1	100	NA
T141	Not identified
T142	Mycolicibacterium arabiense JCM 18538	AP022593.1	98.88	NA
T143	Uncultured bacterium clone MTDH201308-36	KX508940.1	98.38	Rainwater
T144	Mycolicibacterium arabiense JCM 18538	AP022593.1	100	NA
T145	Nocardioides sp. strain R-68482	KY386444.1	98.31	Soil
T147	Uncultured bacterium clone S1-29	EU015090.1	98.51	Membrane bioreactor suspension and biofilm
T148	Roseomonas sp. CPCC 101081	MN883396.1	97.3	Badain Jaran Desert
T149	Microbacterium sp. strain YIM 132057	MT071614.1	99.67	NA
T151	Not identified
T153	Uncultured bacterium clone MTDH201308-36	KX508940.1	97.77	Rainwater
T154	Microbacterium sp. B150	HQ877782.1	99.78	Soil
T155	Actinobacteria bacterium P1_50_5AA2	KT906993.1	99.78	Monterey Bay, Santa Cruz Wharf surface water
T156	Actinobacteria bacterium P1_50_5AA2	KT906993.1	99.56	Monterey Bay, Santa Cruz Wharf surface water
T157	Kocuria assamensis partial 16S rRNA gene, isolate 184	LN623593.1	100	Gut Rhynchophorus ferrugineus
T158	Bacterium IAD-7	LC361402.1	98.65	Bark , Hacer palmatum
T159	Uncultured bacterium clone NT15h9_18090	JQ383812.2	99.52	FACE soil sample
T165	Arthrobacter sp. strain SLN-3	MK621196.1	100	Biocrust
T166	Arthrobacter sp. strain SLN-3	MK621196.1	99.32	Biocrust
T167	Arthrobacter sp. MDT2-14	JX949673.2	99.93	Glacier
T168	Uncultured bacterium clone MTDH201308-36	KX508940.1	98.38	Rainwater
T169	Geodermatophilus sp. lzl_geo	KF077881.1	100	Mangrove sediment
T170	Kineococcus-like bacterium AS3635	AF060694.1	98.77	Endemic to Mojave Desert
T171	Mycolicibacterium arabiense JCM 18538	AP022593.1	99.77	NA
T172	Sphingomonas xinjiangensis strain 10-1-84	NR_108386.1	98.16	Desert soil, Xinjiang
T173	Microbacteriaceae bacterium strain 13S1-3	MH287062.1	100	NA
T174	Arthrobacter pityocampae strain HS1-84	KX809756.1	99.12	Freshwater sediment
T175	Microbacteriaceae bacterium strain 13S1-3	MH287062.1	99.8	NA
T177	Arthrobacter pityocampae strain HS1-84	KX809756.1	99.53	Freshwater sediment
T178	Uncultured bacterium clone MTDH201308-36	KX508940.1	98.37	Rainwater
T179	Roseomonas sp. BZ31r	HQ588841.1	96.87	Oil and heavy metal-contaminated soil
T180	Kineococcus sp. strain G3S-R4-3-26	MT910594.1	98.83	Rhizospheric sand Durbantunggut Desert
T185	Herbiconiux ginsengi strain wged11	NR_043879.1	97.94	Gingsen root
T186	Streptomyces spiroverticillatus strain sj33	JX013967.1	99.32	Soil
T187	Uncultured bacterium clone NDB15	HM366537.1	98.89	Urbal aerosols
T188	Methylobacterium sp. strain PP-WC-2A-150	MN596064.1	98.96	Phyllosphere of Arrhenatherum elatius
T189	Modestobacter versicolor strain FMS-37	MK396600.1	99.11	NA
R1	Nocardioides sp. Strain zg-1308T	MT002689.1	99.1	Respiratory tract of Marmot
R2	Arthrobacter agilis strain TP-Snow-C64	KC986994.1	99.56	Snowpack from the Tibetan Plateau, China
R4	Nocardioides sp. Strain zg-1308T	MT002689.1	99.1	Respiratory tract of Marmot
R7	Not identified
R8	Kineosporiaceae bacterium B12	MN493040.1	99.5	NASA, cleanroom floor
R9	Uncultured bacterium clone C:1850:Lera1:10	HQ285123.1	100	from compacted bentonite clay exposed to groundwater from 450 m depth of the Aespoe Hard Rock Laboratory, Sweden
R10	Uncultured bacterium partial 16S rRNA gene, clone U26	HG764510.1	98.66	Soil from wall paintings
R11	Not identified
R13	Agrococcus sp. Marseille-P2731	LT558844.1	100	Permafrost
R14	Mycobacterium arabiense strain W13104	KJ676965.1	100	Saline environment
R15	Arthrobacter sp. strain SLN-3	MK621196.1	100	Biocrust
R16	Uncultured bacterium clone NTS001Fastd9_1275	JQ386551.2	99.75	FACE soil sample
R17	Uncultured bacterium clone MSFC_2M3I	DQ447789.1	99.28	Marshall Space Flight Center, REMS facility
R18	Uncultured bacterium clone SH201205-79	KX508347.1	99.78	rainwater
R19	Uncultured bacterium clone ncd2151c08c1	JF180749.1	97.03	Skin microbiome, children with dermatitis
R20	Lysinimonas sp. LM-2018 strain zZDQ473536zZ	MG934577.1	97.75	Cattail root soil of a tailing
R22	Streptomyces altiplanensis strain HST21	KX130868.2	98.77	Salar de Huasco, arid soil sample
R24	Mycolicibacterium arabiense JCM 18538	AP022593.1	99.55	Comprehensive subspecies identification of 175 nontuberculous mycobacteria species based on 7547 genomic profiles
R25	Uncultured bacterium clone HL201307-95	KU515212.1	99.72	Rainwater in Hulunber grassland, Inner Mongolia, China
R26	Lentzea albida strain S8-TSB-7	MN179971.1	99.77	Waste site
R30	Lentzea sp. YIM 65117	FJ214358.1	99.84	Medicinal plants of tropical rain forests in Xishuangbanna, China
R31	Arthrobacter agilis strain TP-Snow-C64	KC986994.1	99.72	Snowpack from the Tibetan Plateau, China
R32	Arthrobacter sp. strain SLN-3	MK621196.1	99.93	Biocrust
R34	Arthrobacter sp. strain SLN-3	MK621196.1	100	Biocrust
R36	Nocardioides alpinus strain Cr7-14	NR_108845.1	98.67	Glacier cryoconite
R37	Arthrobacter sp. strain SLN-3	MK621196.1	99.64	Biocrust
R38	Arthrobacter sp. strain SLN-3	MK621196.1	100	Biocrust
R39	Arthrobacter agilis strain TP-Snow-C64	KC986994.1	99.56	Snowpack from the Tibetan Plateau, China
R40	Lysinimonas sp. LM-2018 strain zZDQ473536zZ	MG934577.1	97.75	Cattail root soil of a tailing
R44	Mycobacterium manitobense	AY082001.2	99.72	Soft tissue
R45	Arthrobacter sp. strain SLN-3	MK621196.1	99.93	Biocrust
R47	Lysinimonas sp. LM-2018 strain zZDQ473536zZ	MG934577.1	97.95	Cattail root soil of a tailing
R48	Arthrobacter agilis strain OAct554	KJ812397.1	99.65	Soil
R50	Arthrobacter sp. strain SLN-3	MK621196.1	99.66	Biocrust
R51	Arthrobacter sp. strain SLN-3	MK621196.1	100	Biocrust
R52	Herbiconiux sp. Strain YIM 130850	KX502894.1	99.42	Lichen
R55	Uncultured bacterium clone SH201205-77	KX508345.1	100	Rainwater
R56	Not identified
R57	Kineosporiaceae bacterium B12	MN493040.1	99.36	NASA, Cleanroom Floor
R59	Not identified
R60	Uncultured bacterium clone B8-186	KF494629.1	98.45	Permafrost soil
R61	Uncultured bacterium clone OTU_373	MT526654.1	100	Larval gut fruit fly
R62	Not identified
R64	Arthrobacter agilis strain TP-Snow-C64	KC986994.1	99.33	Snowpack from the Tibetan Plateau, China
R65	Arthrobacter sp. MDT2-14	JX949673.2	99.93	Glacier
R66	Arthrobacter sp. strain SLN-3	MK621196.1	99.45	Biocrust
R67	Bacterium 7(2011)	HQ728389.1	98.64	Phyllosphere
R68	Mycolicibacterium arabiense JCM 18538	AP022593.1	100	NA
R70	Arthrobacter sp. MDT2-14	JX949673.2	99.79	Glacier
R72	Bacillus subtilis strain HFBP08	MT538260.1	100	Phosphate mines in the Khouribga, Morocco
R76	Arthrobacter sp. MDT2-14	JX949673.2	99.53	Glacier
R77	Arthrobacter sp. strain AM3-2	MN968946.1	100	Stone monunent, China
R78	Arthrobacter sp. strain SLN-3	MK621196.1	99.65	Biocrust
R80	Uncultured bacterium clone BJ201110-24	KX507404.1	98.91	Rainwater
R81	Umezawaea tangerina strain 1w5	KF554225.1	100	Rock surface
R82	Paracraurococcus sp. strain jgi-1041375	MH547450.1	99.66	NA
R83	Bacterium XD-R1	KU603612.1	100	Alpine meadow soil
R84	Not identified
R87	Skermanella aerolata strain QT22	MH844946.1	99.86	NA
R89	Kribbella lupini strain LU14	NR_042333.1	98.85	Roots of Lupinus angustifolius
R90	Skermanella aerolata strain QT22	MN888742.1	98.86	Compost
R91	Modestobacter versicolor strain DJG-10	MF101076.1	100	Salix gordejevii
R97	Arthrobacter sp. strain J915	MN599067.1	99.55	NA
R98	Not identified
R99	Arthrobacter sp. MDT2-14	JX949673.2	99.52	Glacier
R103	Modestobacter sp. UAPS01112	KT936120.1	100	Rhizospheric from Neobuxbaumia
R105	Mycolicibacterium arabiense strain YIM 121001	NR_109734.2	99.55	Sand sample from marine shore
R106	Uncultured bacterium clone NT32c1_18525	JQ386400.2	98.4	FACE soil sample
R107	Uncultured bacterium clone S1-29	EU015090.1	98.43	Membrane bioreactor suspension and biofilm
R109	Microbacterium paraoxydans strain DSM 1920	MN175935.1	99.71	Wound
R110	Not identified
R111	Mycolicibacterium arabiense JCM 18538	AP022593.1	99.77	NA
R112	Microbacterium sp. strain YIM 132057	MT071614.1	99.67	NA
R113	Mycolicibacterium arabiense JCM 18538	AP022593.1	100	NA
R114	Micromonosporaceae bacterium 232006	GU130120.1	98.05	Sediment
R115	Not identified
R116	Geodermatophilus nigrescens strain YIM 75980	NR_109505.1	100	Soil
R117	Uncultured bacterium clone MP104-SW-b1	DQ088797.1	99.31	Crustal biotome
R119	Geodermatophilus sp. strain SYSU_D00696	MT527633.1	99.16	NA
R120	Kribbella sandramycini strain QT237	MT072122.1	99.4	Soil
R124	Herbiconiux sp. Strain YIM 130850	KX502894.1	99.53	Lichen
R125	Uncultured bacterium clone NT32e8_19828	JQ378163.2	100	FACE soil sample
R126	Not identified
R128	Kocuria rhizophila strain LAEU9	MF925210.1	100	healthy control human duodenum biopsy
R129	Belnapia rosea strain ArASBr117	MH424892.1	99.71	Hospital
R131	Uncultured bacterium clone AN0C1CG05	JQ426248.1	99.4	Soil
R133	Uncultured bacterium clone KH-T7-179	KU930413.1	98.78	Tobacco soil
R136	Mycobacterium sp. SBA 21	HG941821.1	100	Rhizosphere
R137	Uncultured bacterium clone NTS001Powerg1_11092	JQ377975.2	100	FACE soil sample
R138	Geodermatophilus sp. NEAU-TX1	KC710966.1	99.55	Soil
R139	Uncultured bacterium partial 16S rRNA gene, clone W1SH10	LN880172.1	99.78	Wheat phyllosphere
R140	Blastococcus sp. C-1-31	KT583401.1	100	Associated to coral Baltic sea
R141	Kocuria sp. strain YKFH1121	MT393631.1	99	Red Sea, El Tor in the Gulf of Suez, Suez
R143	Nocardioides sp. strain R-68482	KY386444.1	97.85	Soil Antarctica
R144	Uncultured Caulobacter sp. clone NJFU_SLX-S126	KJ127991.1	96.84	Slime from paper machine
R146	Azospirillum sp. NCCP-699	LC193946.2	98.5	Desert soil, Arabia Saudi
R147	Microbacterium sp. strain SYSU_D01038	MT527696.1	99.02	NA
R151	Microbacterium sp. strain SYSU_D01038	MT527696.1	99.38	NA
R153	Blastococcus sp. C-1-31	KT583401.1	100	Associated to coral, Baltic sea
R154	Uncultured bacterium clone NT32g3_20100	JQ377991.2	99.97	FACE soil sample
R156	Kocuria rosea strain ATCC 186	CP035103.1	99.32	NA
R158	Microbacterium pumilum strain S_S_TSA_8	KC213957.1	99.77	Roach gut Rutilus rutilus
R159	Microbacterium sp. strain SYSU_D01038	MT527696.1	99.17	NA
